# Supplementary material for: A Spatial Quantitative Systems Pharmacology Platform spQSP-IO for Simulations of Tumor–Immune Interactions and Effects of Checkpoint Inhibitor Immunotherapy
Source: Cancers (Basel). 2021 Jul 26;13(15):3751. doi: 10.3390/cancers13153751 (PMC8345161; doi:10.3390/cancers13153751)
Supplement: Supplementary file 1 [file cancers-13-03751-s001.zip]

Archive with 10 entries (8 files):
- supplement/
- supplement/cancers-1225495-supplementary_GC_2.pdf
- supplement/Supplement_CSC.mp4
- supplement/Supplement_params.xml
- supplement/Supplement_QSP_IO_config.xml
- supplement/Supplement_QSP_IO_MODEL.xls
- supplement/Supplement_QSP_IO_NSCLC_SBML.xml
- supplement/Supplement_section.mp4
- __MACOSX/
- __MACOSX/._cancers-1225495-supplementary_GC_2.docx
