# Supplementary material for: A Spatial Quantitative Systems Pharmacology Platform spQSP-IO for Simulations of Tumor–Immune Interactions and Effects of Checkpoint Inhibitor Immunotherapy
Source: Cancers (Basel). 2021 Jul 26;13(15):3751. doi: 10.3390/cancers13153751 (PMC8345161; doi:10.3390/cancers13153751)
Supplement: Supplementary file 1 [file cancers-13-03751-s001.zip › supplement/Supplement_params.xml]

<?xml version="1.0" encoding="utf-8"?>
<Param master='exact' sample='lhs' n='500'> 
  <ABM>
    <Environment>
      <SecPerSlice>21600</SecPerSlice>
      <recSiteFactor>250</recSiteFactor>
      <ShuffleInterval>8</ShuffleInterval>
      <gridshiftInterval>1</gridshiftInterval>
      <Tumor>
        <XSize>25</XSize>
        <YSize>25</YSize>
        <ZSize>25</ZSize>
        <VoxelSize>20</VoxelSize>
        <nr_T_voxel>8</nr_T_voxel>
        <nr_T_voxel_C>1</nr_T_voxel_C>
      </Tumor>
    </Environment>
    <cell>
      <PDL1_th>.1</PDL1_th>
      <IFNg_PDL1_half scale='log2' dist='normal'>[.1, 2]</IFNg_PDL1_half>
      <IFNg_PDL1_n scale='log2' dist='normal'>[1.26, 2]</IFNg_PDL1_n>
      <PDL1_halflife scale='log2' dist='normal'>[.1, 2]</PDL1_halflife>
    </cell>
    <TCell>
      <lifespanMean scale='log2' dist='normal'>[2, 2]</lifespanMean>
      <lifespanSD>1.5</lifespanSD>
      <div_interval>4</div_interval>
      <div_limit>4</div_limit>
      <moveProb scale='log2' dist='unif'>[.1, 1]</moveProb>
      <IL2_release_time>43200</IL2_release_time>
      <IL2_prolif_th>63460</IL2_prolif_th>
      <IFNg_release_time>36000</IFNg_release_time>
    </TCell>
    <Treg>
      <moveProb>1</moveProb>
      <lifespanMean>10</lifespanMean>
    </Treg>
    <CancerCell>
      <progGrowthRate>.5</progGrowthRate>
      <senescentDeathRate>1</senescentDeathRate>
      <asymmetricDivProb>.95</asymmetricDivProb>
      <progenitorDivMax>9</progenitorDivMax>
      <moveProb>1</moveProb>
      <cscKillFactor scale='log2' dist='unif'>[.1, 2]</cscKillFactor>
      <moveProb_csc>0.8</moveProb_csc>
      <mincc>1000</mincc>
      <IFNgUptake>1e-3</IFNgUptake>
    </CancerCell>
  </ABM>
  <Molecular>
    <stepPerSlice>36</stepPerSlice>
    <biofvm>
      <IFNg>
        <diffusivity>1e-6</diffusivity>
        <release>7.64e-10</release>
        <decayRate>6.5e-5</decayRate>
      </IFNg>
      <IL_2>
        <diffusivity>1e-6</diffusivity>
        <release>1.43e-10</release>
        <decayRate>2.78e-5</decayRate>
      </IL_2>
    </biofvm>
    <allMolecularOff>0</allMolecularOff>
    <diffusionOff>0</diffusionOff>
  </Molecular>
  <IC>
    <core>
      <stationary>1</stationary>
      <shiftgrid>0</shiftgrid>
      <density>
        <tcell>0</tcell>
        <cancer>0.6</cancer>
        <treg>0</treg>
      </density>
      <vas>
        <fold>
          <tumor scale='log2' dist='unif'>[.1, 10]</tumor>
        </fold>
      </vas>
    </core>
    <margin>
      <fraction>.2</fraction>
      <fraction_res>.5</fraction_res>
      <zlim>12</zlim>
      <stationary>0</stationary>
      <shiftgrid>1</shiftgrid>
      <density>
        <tcell>0</tcell>
        <cancer>0.6</cancer>
        <treg>0</treg>
      </density>
      <vas>
        <fold>
          <tumor scale='log2' dist='unif'>[.1, 10]</tumor>
          <normal scale='log2' dist='unif'>[.1, 10]</normal>
        </fold>
      </vas>
    </margin>
  </IC>
  <QSP>
    <simulation>
      <weight_qsp>.5</weight_qsp>
      <qsp_extra>1</qsp_extra>
      <t_steadystate>360</t_steadystate>
      <use_resection>0</use_resection>
      <start>0</start>
      <step>1</step>
      <n_step>0</n_step>
      <tol_rel>1e-09</tol_rel>
      <tol_abs>1e-12</tol_abs>
    </simulation>
    <init_value>
      <Compartment>
        <Cent>6</Cent>
        <Peri>62.24</Peri>
        <Tum>1</Tum>
        <LN>0.021</LN>
        <mAPC_Endo>4e-16</mAPC_Endo>
        <mAPC_Surf>262.4</mAPC_Surf>
      </Compartment>
      <Species>
        <Cent_Nivo>0</Cent_Nivo>
        <Cent_nT_CD8>3.03e+09</Cent_nT_CD8>
        <Cent_nT_CD4>5.16e+09</Cent_nT_CD4>
        <Cent_Treg>1.56555e+08</Cent_Treg>
        <Cent_Teff_1_0>0</Cent_Teff_1_0>
        <Peri_Nivo>0</Peri_Nivo>
        <Peri_Treg>2.63524e+9</Peri_Treg>
        <Peri_Teff_1_0>0</Peri_Teff_1_0>
        <Tum_Nivo>0</Tum_Nivo>
        <Tum_C1>0</Tum_C1>
        <Tum_Cp>0</Tum_Cp>
        <Tum_DAMP>1e-12</Tum_DAMP>
        <Tum_APC>367091</Tum_APC>
        <Tum_mAPC>0</Tum_mAPC>
        <Tum_Ckine_Mat>1.00737</Tum_Ckine_Mat>
        <Tum_Treg>0</Tum_Treg>
        <Tum_Teff_PD1>60000</Tum_Teff_PD1>
        <Tum_Teff_PD1_syn>262.196</Tum_Teff_PD1_syn>
        <Tum_Teff_PD1_Nivo>0</Tum_Teff_PD1_Nivo>
        <Tum_Teff_PD1_Nivo_syn>0</Tum_Teff_PD1_Nivo_syn>
        <Tum_Teff_PD1_Nivo_PD1_syn>0</Tum_Teff_PD1_Nivo_PD1_syn>
        <Tum_C1_PDL1>1.6e+06</Tum_C1_PDL1>
        <Tum_C1_PDL1_syn>54658</Tum_C1_PDL1_syn>
        <Tum_C1_PDL2>104000</Tum_C1_PDL2>
        <Tum_C1_PDL2_syn>2402.59</Tum_C1_PDL2_syn>
        <Tum_C1_PDL1_Teff_PD1>25616.9</Tum_C1_PDL1_Teff_PD1>
        <Tum_C1_PDL2_Teff_PD1>3967.93</Tum_C1_PDL2_Teff_PD1>
        <Tum_D1_0>0</Tum_D1_0>
        <Tum_Teff_1_0>0</Tum_Teff_1_0>
        <Tum_Teff_exhausted>0</Tum_Teff_exhausted>
        <LN_Nivo>0</LN_Nivo>
        <LN_APC>2.51812e+07</LN_APC>
        <LN_mAPC>0</LN_mAPC>
        <LN_nT_CD8>3.94131e+09</LN_nT_CD8>
        <LN_nT_CD4>6.71142e+09</LN_nT_CD4>
        <LN_aTreg_CD4>1.42396e+07</LN_aTreg_CD4>
        <LN_Treg>1.10418e+08</LN_Treg>
        <LN_IL2>292.616</LN_IL2>
        <LN_TCR_p1_0_M>0</LN_TCR_p1_0_M>
        <LN_Cp>0</LN_Cp>
        <LN_D1_0>0</LN_D1_0>
        <LN_aT_1_0>0</LN_aT_1_0>
        <LN_Teff_1_0>0</LN_Teff_1_0>
        <mAPC_Endo_Cp>4.11315e-23</mAPC_Endo_Cp>
        <mAPC_Endo_cpt>3.94887e-24</mAPC_Endo_cpt>
        <mAPC_Endo_M1>9.99987e-20</mAPC_Endo_M1>
        <mAPC_Endo_cpt_M1>4.90622e-24</mAPC_Endo_cpt_M1>
        <mAPC_Endo_D1_0>1.51364e-23</mAPC_Endo_D1_0>
        <mAPC_Endo_p1_0>1.45315e-24</mAPC_Endo_p1_0>
        <mAPC_Endo_p1_0_M1>1.80563e-24</mAPC_Endo_p1_0_M1>
        <mAPC_Surf_cpt_M1>1.63258e-20</mAPC_Surf_cpt_M1>
        <mAPC_Surf_M1>1.33534e-23</mAPC_Surf_M1>
        <mAPC_Surf_cpt_M>9831.38</mAPC_Surf_cpt_M>
        <mAPC_Surf_p1_0_M1>8.89499e-21</mAPC_Surf_p1_0_M1>
        <mAPC_Surf_p1_0_M>5356.56</mAPC_Surf_p1_0_M>
      </Species>
      <Parameter>
        <AvogadroN>6.022e+23</AvogadroN>
        <cell>1</cell>
        <pat_weight>80</pat_weight>
        <pat_density>1.015</pat_density>
        <pat_volume>78.8177</pat_volume>
        <f_w_peri>0.778</f_w_peri>
        <vol_LN_single>1</vol_LN_single>
        <nLN>21</nLN>
        <vol_cent>6</vol_cent>
        <vol_peri>62.24</vol_peri>
        <vol_tum>0.008</vol_tum>
        <vol_LN>0.021</vol_LN>
        <vol_tum_max>5</vol_tum_max>
        <vol_tum_app>0.0700319</vol_tum_app>
        <D_tum_app>51.1406</D_tum_app>
        <D_tum_app_0>51.1328</D_tum_app_0>
        <D_tum_app_percent>100.015</D_tum_app_percent>
        <f_vol_cent>0.5434</f_vol_cent>
        <f_vol_peri>0.0624</f_vol_peri>
        <f_vol_tum>0.718</f_vol_tum>
        <f_vol_LN>0.1</f_vol_LN>
        <f_vol_BV>0.0067</f_vol_BV>
        <D_C>16.9</D_C>
        <D_T>6.94</D_T>
        <D_APC>9.14</D_APC>
        <vol_C>2.52724e-12</vol_C>
        <vol_T>1.75011e-13</vol_T>
        <vol_APC>3.99783e-13</vol_APC>
        <A_C>897.244</A_C>
        <A_T>151.306</A_T>
        <A_APC>262.44</A_APC>
        <A_syn>37.8</A_syn>
        <d_syn>3e-09</d_syn>
        <C1_min>100</C1_min>
        <C_presence>1</C_presence>
        <k_C_growth scale='log2' dist='normal'>[.01, 1]</k_C_growth>
        <K_C_max>1.11584e+11</K_C_max>
        <k_C_death scale='log2' dist='normal'>[0.0001, 1]</k_C_death>
        <k_C_death_by_T scale='log2' dist='normal'>[1, 1]</k_C_death_by_T>
        <Therapy>0</Therapy>
        <k_C_death_by_Therapy>0.1</k_C_death_by_Therapy>
        <D_per_C>6.7e-19</D_per_C>
        <Cp_per_C>6.7e-19</Cp_per_C>
        <DAMP_per_C>6.7e-17</DAMP_per_C>
        <k_deg_D>2</k_deg_D>
        <t_resection>40</t_resection>
        <C1_resection>100000</C1_resection>
        <Teff_resection>1000</Teff_resection>
        <Treg_resection>10</Treg_resection>
        <perm_CP_Ab>1.5e-08</perm_CP_Ab>
        <perm_CT_Ab>3e-07</perm_CT_Ab>
        <perm_CL_Ab>1.5e-08</perm_CL_Ab>
        <S_CP>11577</S_CP>
        <S_CT>28400</S_CT>
        <S_CL>11577</S_CL>
        <Q_TL>0.0015</Q_TL>
        <Kd_Nivo>2.6</Kd_Nivo>
        <k_on_Nivo>1.3e+06</k_on_Nivo>
        <k_off_Nivo>0.000338</k_off_Nivo>
        <MW_Nivo>1.436e+08</MW_Nivo>
        <dose_mg_Nivo>3</dose_mg_Nivo>
        <dose_Nivo>0</dose_Nivo>
        <Ki>100</Ki>
        <k_on1_Nivo>2.6e+06</k_on1_Nivo>
        <k_off1_Nivo>0.000338</k_off1_Nivo>
        <k_on2_Nivo>1.90366</k_on2_Nivo>
        <k_off2_Nivo>0.000676</k_off2_Nivo>
        <t_init_Nivo>28</t_init_Nivo>
        <t_inter_Nivo>14</t_inter_Nivo>
        <n_dose_Nivo>52</n_dose_Nivo>
        <t_infus_Nivo>1</t_infus_Nivo>
        <t_off_Nivo>500</t_off_Nivo>
        <t_on_Nivo>500</t_on_Nivo>
        <count_dose_Nivo>0</count_dose_Nivo>
        <k_infus_Nivo>0</k_infus_Nivo>
        <cl_Nivo scale='log2' dist='normal'>[7.1813e-07, 1]</cl_Nivo>
        <f_vol_peri_Nivo>0.058847</f_vol_peri_Nivo>
        <P_ratio_Nivo>1</P_ratio_Nivo>
        <f_vol_cent_Nivo>0.77378</f_vol_cent_Nivo>
        <Teff_PD1_tot scale='log2' dist='normal'>[60000, 2]</Teff_PD1_tot>
        <C1_PDL1_tot scale='log2' dist='normal'>[1.6e+06, 2]</C1_PDL1_tot>
        <C1_PDL2_tot>104000</C1_PDL2_tot>
        <Kd_PD1_PDL1 scale='log2' dist='normal'>[5, 2]</Kd_PD1_PDL1>
        <k_on_PD1_PDL1>0.097</k_on_PD1_PDL1>
        <k_off_PD1_PDL1>1.4356</k_off_PD1_PDL1>
        <K_C1_PDLX_Teff_PD1 scale='log2' dist='normal'>[250, 2]</K_C1_PDLX_Teff_PD1>
        <Kd_PD1_PDL2 scale='log2' dist='normal'>[2.1, 2]</Kd_PD1_PDL2>
        <k_on_PD1_PDL2>0.13</k_on_PD1_PDL2>
        <k_off_PD1_PDL2>0.546</k_off_PD1_PDL2>
        <n_PD1_PDLX>2</n_PD1_PDLX>
        <V_E>4e-16</V_E>
        <V_intake>4e-14</V_intake>
        <p_per_P>1</p_per_P>
        <k_int_Cp>14.4</k_int_Cp>
        <k_deg_Cp>17.28</k_deg_Cp>
        <k_deg_cpt>144</k_deg_cpt>
        <k_deg_cpt_M>0.1663</k_deg_cpt_M>
        <k_int_Dend>14.4</k_int_Dend>
        <k_deg_Dend>17.28</k_deg_Dend>
        <k_deg_p>144</k_deg_p>
        <k_deg_p_M>0.1663</k_deg_p_M>
        <M1_0>1e-19</M1_0>
        <k_deg_M>1.663</k_deg_M>
        <k_int_M>14.4</k_int_M>
        <k_ext_p_M>28.8</k_ext_p_M>
        <n_clone_Treg>250</n_clone_Treg>
        <n_clone_p1_0 scale='log2' dist='normal'>[50, 1]</n_clone_p1_0>
        <Kd_p1_0_M1 scale='log2' dist='normal'>[80, 2]</Kd_p1_0_M1>
        <k_on_p1_0_M1>144000</k_on_p1_0_M1>
        <k_off_p1_0_M1>0.00576</k_off_p1_0_M1>
        <Kd_cpt_M1>60</Kd_cpt_M1>
        <k_on_cpt_M1>144000</k_on_cpt_M1>
        <k_off_cpt_M1>0.00864</k_off_cpt_M1>
        <k_ext_cpt_M>28.8</k_ext_cpt_M>
        <APC0_Tum>4e5</APC0_Tum>
        <APC0_LN>1.2e+06</APC0_LN>
        <k_APC_death>0.01</k_APC_death>
        <k_mAPC_death>.1</k_mAPC_death>
        <Ckine_Mat0>1e-09</Ckine_Mat0>
        <k_Ckine_Mat_deg>2</k_Ckine_Mat_deg>
        <K_Ckine_Mat_Cp>1e-19</K_Ckine_Mat_Cp>
        <k_APC_mat>1</k_APC_mat>
        <K_APC_mat>1e-7</K_APC_mat>
        <k_mAPC_mig>4</k_mAPC_mig>
        <nT_CD8_dens>505000</nT_CD8_dens>
        <nT_CD4_dens>860000</nT_CD4_dens>
        <k_nT_entry>0.07</k_nT_entry>
        <k_nT_exit>1.13</k_nT_exit>
        <nT_CD8_diver>1.11e+06</nT_CD8_diver>
        <nT_CD4_diver>1.16e+06</nT_CD4_diver>
        <k_nTCD8_mAPC>10</k_nTCD8_mAPC>
        <n_sites_mAPC>10</n_sites_mAPC>
        <K_p_M>400</K_p_M>
        <k_aT_prolif>1</k_aT_prolif>
        <k_Teff_death>.01</k_Teff_death>
        <k_Teff_exh_death>.1</k_Teff_exh_death>
        <k_Teff_death_peri>0.1</k_Teff_death_peri>
        <k_Teff_death_by_C>.5</k_Teff_death_by_C>
        <k_Teff_egress>1</k_Teff_egress>
        <k_Teff_transmig scale='log2' dist='normal'>[1e-12, 2]</k_Teff_transmig>
        <k_Teff_exit>5</k_Teff_exit>
        <S_adhesion_tot>1e+08</S_adhesion_tot>
        <S_adhesion_peri_tot>1e+08</S_adhesion_peri_tot>
        <S_adhesion>7e+09</S_adhesion>
        <S_adhesion_peri>6.224e+12</S_adhesion_peri>
        <T_all_Cent>6.3392e+09</T_all_Cent>
        <T_all_Tum>5.04492e+07</T_all_Tum>
        <clonality>0.302724</clonality>
        <n_aT_prolif_TCR0>8</n_aT_prolif_TCR0>
        <n_aT_prolif_IL20>6</n_aT_prolif_IL20>
        <n_aT_prolif_Coestim0>6</n_aT_prolif_Coestim0>
        <K_IL2_Teff>.32</K_IL2_Teff>
        <k_IL2_rel>3e-5</k_IL2_rel>
        <k_IL2_deg>.2</k_IL2_deg>
        <k_IL2_consump>6e-6</k_IL2_consump>
        <n_aT_prolif_TCR>2</n_aT_prolif_TCR>
        <n_aT_prolif_IL2>10.9995</n_aT_prolif_IL2>
        <n_aT_prolif_Coestim>3</n_aT_prolif_Coestim>
        <n_aT_prolif>15.9995</n_aT_prolif>
        <k_nTCD4_APC>10</k_nTCD4_APC>
        <n_sites_APC>10</n_sites_APC>
        <K_Cp>10</K_Cp>
        <k_aTreg_prolif>1</k_aTreg_prolif>
        <K_IL2_Treg>3.2e-3</K_IL2_Treg>
        <nTreg_basal>2.5e+08</nTreg_basal>
        <k_Treg_death>.01</k_Treg_death>
        <k_Treg_egress>24</k_Treg_egress>
        <k_Treg_transmig scale='log2' dist='normal'>[1e-12, 2]</k_Treg_transmig>
        <k_Treg_exit>1e-3</k_Treg_exit>
        <k_Teff_inhibBy_Treg scale='log2' dist='normal'>[4, 2]</k_Teff_inhibBy_Treg>
        <K_Treg_inhib>1e-09</K_Treg_inhib>
        <n_Treg_prolif_IL20>8</n_Treg_prolif_IL20>
        <n_Treg_prolif_IL2>11</n_Treg_prolif_IL2>
        <Teff2TregRatio>4.4227</Teff2TregRatio>
      </Parameter>
    </init_value>
  </QSP>
</Param>
